# Supplementary material for: Early Neutrophilia Marked by Aerobic Glycolysis Sustains Host Metabolism and Delays Cancer Cachexia
Source: Cancers (Basel). 2022 Feb 15;14(4):963. doi: 10.3390/cancers14040963 (PMC8870098; doi:10.3390/cancers14040963)
Supplement: Supplementary file 1 [file cancers-14-00963-s001.zip]

Archive with 1 entries (1 files):
- cancers-1462264-supplementary.pdf
